# Supplementary material for: LncRNA ELDR promotes bladder cancer malignant progression by regulating the miR-1343-3p/TRIM44 axis
Source: Front Oncol. 2025 Nov 21;15:1685792. doi: 10.3389/fonc.2025.1685792 (PMC12678138; doi:10.3389/fonc.2025.1685792)
Supplement: Supplementary file 2 [file DataSheet2.xlsx]

## Sheet: Sheet1
Patient No.	Sex(Female=0,Male=1)	Age	TNM stage	Time(months)	Status(Dead=1,Alive=0)	ELDR expression (2-ΔCt)		miR-1343-3p expression (2-ΔCt)		TRIM44 expression (2-ΔCt)
						Normal	Tumor	Normal	Tumor	Normal	Tumor
1	1	55	T3N0M0	11	1	0.00250774	0.0227745	0.088341	0.00953239	0.00194899	0.0245755
2	0	59	T1N0M0	38	0	0.00181126	0.00486922	0.008647	0.0228558	0.00289134	0.00566445
3	1	49	T3N0M0	19	0	0.00534803	0.012568	0.011593	0.00584922	0.00532392	0.00708869
4	0	78	T3N0M0	12	1	0.00244978	0.0716455	0.009185	0.001919	0.0138469	0.0441154
5	1	73	T4N0M0	10	1	0.00463214	0.067211	0.032357	0.00273451	0.00455936	0.0345639
6	1	82	T2N0M0	29	0	0.00986036	0.00647307	0.023677	0.00855222	0.00886172	0.00799088
7	0	67	T3N0M0	13	0	0.00165486	0.0158162	0.026257	0.00995069	0.00294299	0.0196514
8	1	53	T1N0M0	53	0	0.00500571	0.00257609	0.028524	0.0463741	0.01025	0.00611323
9	1	82	T2N1M0	24	1	0.00541353	0.00385838	0.02091	0.0405205	0.00821659	0.00605112
10	1	52	T1N0M0	39	0	0.00368883	0.00485125	0.011684	0.00401375	0.00231657	0.00515899
11	0	67	T2N0M0	13	0	0.00754292	0.0150385	0.009675	0.00899473	0.00441746	0.0249198
12	0	58	T1N0M0	40	0	0.0071587	0.00277681	0.016593	0.0631312	0.00452815	0.00536348
13	1	51	T3N1M0	16	1	0.00710455	0.0101938	0.015323	0.0084315	0.00312459	0.0146249
14	1	73	T4N1M0	16	1	0.0110946	0.0150221	0.004975	0.0111304	0.00229179	0.0175709
15	0	70	T4N1M0	6	1	0.00327197	0.0191138	0.003974	0.00186253	0.00563586	0.0125144
16	1	59	T3N0M0	19	0	0.00540936	0.0125264	0.03785	0.00726938	0.00485464	0.0148339
17	1	60	T2N0M0	10	0	0.0054915	0.00680653	0.09125	0.0070955	0.00342292	0.00668684
18	1	64	T3N0M0	8	0	0.00216049	0.0439357	0.054073	0.00825349	0.0239432	0.0464179
19	0	61	T3N0M0	18	1	0.00432953	0.00428369	0.005237	0.02334	0.00857636	0.00754031
20	1	76	T4N1M0	18	1	0.00401974	0.0145458	0.002479	0.00331336	0.00233824	0.0147018
21	1	48	T1N0M0	42	0	0.00225051	0.00554137	0.010454	0.0162584	0.00324936	0.00784983
22	1	71	T1N0M0	41	0	0.0158546	0.00477299	0.018352	0.0147747	0.002454	0.00695782
23	0	57	T1N0M0	35	0	0.00453732	0.00607541	0.015989	0.0116295	0.00456223	0.0131983
24	1	39	T2N0M0	38	0	0.0079996	0.0127686	0.059931	0.00385071	0.00381357	0.0178771
25	0	46	T3N0M0	12	0	0.00575549	0.0320603	0.011997	0.00387557	0.00591862	0.0255976
26	0	81	T3N0M0	20	0	0.00378843	0.0124277	0.017255	0.00831495	0.00234889	0.0219798
27	1	59	T2N0M0	60	0	0.00259474	0.0107609	0.012718	0.0232038	0.00431309	0.00843644
28	1	54	T1N0M0	50	0	0.00220701	0.00296223	0.005273	0.0210373	0.00241203	0.0103395
29	1	54	T2N0M0	36	0	0.00435997	0.0115454	0.014844	0.00912191	0.00242942	0.0242025
30	1	52	T3N0M0	17	1	0.0256256	0.0188075	0.014359	0.00990418	0.0135379	0.0105723
31	1	69	T3N0M0	10	1	0.00377222	0.0106846	0.013809	0.0202779	0.0159283	0.0136473
32	1	76	T4N0M0	11	1	0.00276808	0.0408045	0.015598	0.0105921	0.0123479	0.0593258
33	0	66	T2N0M0	48	0	0.00854172	0.011632	0.023351	0.0164114	0.00291354	0.0143439
34	1	62	T3N0M0	23	0	0.0047498	0.0116908	0.046513	0.0135917	0.0029304	0.00958697
35	1	57	T1N0M0	40	0	0.00356124	0.00933973	0.021022	0.0129635	0.00322568	0.00623827
36	1	70	T1N0M0	41	0	0.0036584	0.00455717	0.043042	0.0387963	0.0293593	0.0226109
37	1	65	T2N0M0	27	0	0.00151626	0.00960428	0.014087	0.0116615	0.00321666	0.010976
38	1	54	T2N0M0	36	0	0.00338423	0.00864272	0.009443	0.00649709	0.01242	0.00766176
39	1	73	T3N0M0	24	0	0.00723039	0.0112812	0.00441	0.0109341	0.00731028	0.0113236
40	1	62	T2N0M0	32	0	0.0248226	0.00981143	0.016547	0.0102328	0.00621523	0.0298784
41	0	78	T1N0M0	37	0	0.00469996	0.00827592	0.006773	0.0147702	0.00765779	0.0128733
42	0	70	T4N1M0	13	1	0.00656336	0.017363	0.008135	0.00611244	0.00331272	0.00722644
43	0	55	T2N0M0	36	1	0.00150792	0.00385564	0.079081	0.016895	0.00288405	0.0056426
44	1	63	T2N0M0	45	0	0.00389471	0.0110925	0.023133	0.012188	0.00199781	0.0133563
45	1	68	T2N0M0	32	1	0.0031365	0.0112438	0.014487	0.00436166	0.00224345	0.0110031
46	0	67	T2N1M0	24	1	0.00650938	0.00324195	0.007785	0.0414139	0.0149212	0.00837419
47	1	54	T2N0M0	28	0	0.00416184	0.00853315	0.012541	0.0345941	0.00212134	0.0144829
48	1	59	T3N1M0	7	1	0.00659319	0.010288	0.013563	0.00368121	0.00642612	0.0128975
49	1	77	T2N0M0	8	0	0.0108336	0.0481919	0.029783	0.00508905	0.00319552	0.0341548
50	0	57	T2N1M0	9	1	0.00181063	0.0520653	0.002554	0.00298617	0.00482518	0.035701
51	1	75	T3N0M0	15	1	0.00230468	0.0214742	0.003639	0.00390221	0.0240252	0.0138143
52	0	77	T3N0M0	20	1	0.00235401	0.0077272	0.011924	0.0286605	0.00483113	0.0189195
53	1	68	T4N0M0	13	1	0.00277571	0.0169732	0.005342	0.00785513	0.00912625	0.0202256
54	1	51	T1N0M0	60	0	0.00734279	0.00168089	0.06215	0.0536428	0.00421407	0.0063357
55	1	59	T4N0M0	12	1	0.0221296	0.029579	0.005204	0.00676242	0.00213875	0.0209909
56	1	79	T1N0M0	33	0	0.00245375	0.0056178	0.062761	0.0101429	0.0033799	0.00522855
57	1	58	T2N0M0	25	0	0.00109496	0.00339742	0.005805	0.0184539	0.00184802	0.00628571
58	1	74	T2N0M0	40	1	0.00622257	0.00437501	0.019242	0.0114094	0.00298264	0.0141584
