# Supplementary material for: LncRNA ELDR promotes bladder cancer malignant progression by regulating the miR-1343-3p/TRIM44 axis
Source: Front Oncol. 2025 Nov 21;15:1685792. doi: 10.3389/fonc.2025.1685792 (PMC12678138; doi:10.3389/fonc.2025.1685792)
Supplement: Supplementary file 3 [file DataSheet3.xlsx]

## Sheet: Sheet1
The correlation between the clinicopathologic characteristics and ELDR expression in BLCA (n=58)
Characteristics	N	ELDR expression		P value
		Low	High
Number	58	29	29
Gender				0.773
Male	41	21	20
Female	17	8	9
Age(years)				0.188
＜65	31	18	13
≥65	27	11	16
Tumor size				0.017*
＜2	25	17	8
≥2	33	12	21
Depth of invasion				＜0.001*
T1-2	33	24	9
T3-4	25	5	20
Lymph node status				0.717
Negative(N0)	49	25	24
Positive(N1/N2/N3)	9	4	5
Distant metastasis				—
Negative(M0)	58	29	29
Positive(M1)	0	0	0
TNM stage				＜0.001*
I-II	30	22	8
III-IV	28	7	21
Differentiation grade				0.57
Well	40	21	19
Poor	18	8	10
